# Supplementary material for: Safety and efficacy of human embryonic stem cell-derived astrocytes following intrathecal transplantation in SOD1G93A and NSG animal models
Source: Stem Cell Res Ther. 2018 Jun 6;9:152. doi: 10.1186/s13287-018-0890-5 (PMC5989413; doi:10.1186/s13287-018-0890-5)
Supplement: Supplementary file 4 — Table S2. Percent of cell presence and percent of frequency scores greater than, or equal to ‘2’ (one to three foci of 10-20 cells per foci) for each follow up time (4, 17 and 39 weeks after hES-AS transplantation). Supplementary materials and methods. (ZIP 150 kb) [file 13287_2018_890_MOESM4_ESM.zip]

Archive with 2 entries (2 files):
- 13287_2018_890_MOESM4_ESM.pdf
- 13287_2018_890_MOESM4_ESM.docx
